# Supplementary material for: Bacterial Community Structure and Environmental Driving Factors in the Surface Sediments of Six Mangrove Sites from Guangxi, China
Source: Microorganisms. 2024 Dec 17;12(12):2607. doi: 10.3390/microorganisms12122607 (PMC11678403; doi:10.3390/microorganisms12122607)
Supplement: Supplementary file 1 [file microorganisms-12-02607-s001.zip]

Archive with 1 entries (1 files):
- microorganisms-3303822-supplementary.xlsx
