# Supplementary material for: Bacterial Community Structure and Environmental Driving Factors in the Surface Sediments of Six Mangrove Sites from Guangxi, China
Source: Microorganisms. 2024 Dec 17;12(12):2607. doi: 10.3390/microorganisms12122607 (PMC11678403; doi:10.3390/microorganisms12122607)
Supplement: Supplementary file 1 [file microorganisms-12-02607-s001.zip › microorganisms-3303822-supplementary.xlsx]

## Sheet: 1
					Table S1. The taxanomy classification, NCBI reference sequences, isolation source, percent identity, and accession ID of the top 40 ASVs in the surface sediment samples from the six mangrove sites of Guangxi, China.
					ASVs	Kingdom	Phylum	Class	Order	Family	Genus	Species	NCBI reference sequences	Isolation source	Percent identity	Accession ID
					ASV6	d__Bacteria	p__Chloroflexi	c__Anaerolineae	o__Anaerolineales	f__Anaerolineaceae	g__uncultured	s__uncultured_prokaryote	Uncultured Chloroflexi bacterium clone 1_90	shallow fluidized muds off the French Guiana coast	1	KC009959
					ASV49	d__Bacteria	p__Chloroflexi	c__Anaerolineae	o__Anaerolineales	f__Anaerolineaceae	g__uncultured		Uncultured bacterium gene	aquatic moss pillars in Japan	0.9973	AB630542
					ASV9	d__Bacteria	p__Chloroflexi	c__Anaerolineae	o__Anaerolineales	f__Anaerolineaceae	g__uncultured	s__uncultured_marine	Uncultured bacterium clone 060127_T6S1_W_T_SDP_064	Lake Pontchartrain in USA	0.9973	FJ350648
					ASV180	d__Bacteria	p__Chloroflexi	c__Anaerolineae	o__Anaerolineales	f__Anaerolineaceae	g__uncultured	s__uncultured_Chloroflexi	Uncultured bacterium clone D1T_074	freshwater wetland soils	0.9811	EF444449
					ASV240	d__Bacteria	p__Chloroflexi	c__Anaerolineae	o__SBR1031	f__SBR1031	g__SBR1031	s__uncultured_bacterium	Uncultured bacterium gene	lake sediment in Japan	0.9946	AB795484
					ASV847	d__Bacteria	p__Chloroflexi	c__Anaerolineae	o__uncultured	f__uncultured	g__uncultured		Uncultured bacterium isolate DGGE gel band R23	bay sediments of Kuwait	0.9946	KU663383
					ASV222	d__Bacteria	p__Chloroflexi	c__Anaerolineae	o__uncultured	f__uncultured	g__uncultured		Uncultured Chloroflexi bacterium clone MSB-4H2	mangrove soil	0.9973	DQ811874
					ASV174	d__Bacteria	p__Cyanobacteria	c__Cyanobacteriia	o__Synechococcales	f__Cyanobiaceae	g__Cyanobium_PCC-6307		Synechococcus sp. CENA180	soil of Cardoso Island	1	KC695872
					ASV62	d__Bacteria	p__Bacteroidota	c__Bacteroidia	o__Flavobacteriales	f__Flavobacteriaceae	g__Robiginitalea	s__uncultured_organism	Uncultured Robiginitalea sp. clone M16	sediments	0.9973	MW959779
					ASV302	d__Bacteria	p__Planctomycetota	c__Phycisphaerae	o__MSBL9	f__SG8-4	g__SG8-4	s__uncultured_bacterium	Uncultured Planctomycetales bacterium clone NdAmb83	ambient suboxic sediment from Gulf of Fos	0.9973	FJ753006
					ASV407	d__Bacteria	p__Planctomycetota	c__Phycisphaerae	o__MSBL9	f__SG8-4	g__SG8-4	s__uncultured_bacterium	Uncultured bacterium clone AS3730incBP1E11	Hydrate Ridge	0.9919	KF616779
					ASV553	d__Bacteria	p__Bacteroidota	c__Ignavibacteria	o__Ignavibacteriales				Uncultured bacterium gene	deep groundwater of Japan	0.9486	AB924422
					ASV519	d__Bacteria	p__Bacteroidota	c__Ignavibacteria	o__Ignavibacteriales	f__Ignavibacteriaceae	g__Ignavibacterium	s__uncultured_bacterium	Uncultured bacterium gene	sediment and soil of Japan	0.9865	AB234252
					ASV243	d__Bacteria	p__Acidobacteriota	c__Subgroup_21	o__Subgroup_21	f__Subgroup_21	g__Subgroup_21	s__uncultured_bacterium	Uncultured bacterium clone KJ-UB-47	tropical marine sediment from jetty in India	0.9865	JQ257812
					ASV602	d__Bacteria							Uncultured Acidobacteria bacterium clone Paddy_16_5055	paddy rice cropland soils of Japan	0.9865	JF985757
					ASV27	d__Bacteria	p__MBNT15	c__MBNT15	o__MBNT15	f__MBNT15	g__MBNT15		Uncultured bacterium clone EMIRGE_OTU_s7t4e_993	subsurface aquifer sediment	0.9973	JX224610
					ASV5	d__Bacteria	p__Acidobacteriota	c__Thermoanaerobaculia	o__Thermoanaerobaculales	f__Thermoanaerobaculaceae	g__Subgroup_23		Uncultured bacterium clone ICA_E12	bulk soil at Icapui mangrove	1	KR921191
					ASV232	d__Bacteria	p__Acidobacteriota	c__Thermoanaerobaculia	o__Thermoanaerobaculales	f__Thermoanaerobaculaceae	g__Subgroup_23		Uncultured bacterium gene	deep-sea methane seep sediment in Japan	0.9973	AB831371
					ASV24	d__Bacteria	p__Proteobacteria	c__Gammaproteobacteria	o__Steroidobacterales	f__Woeseiaceae	g__Woeseia		Uncultured bacterium clone A0-052	Jiaozhao Bay sediment	0.9973	JN977186
					ASV161	d__Bacteria	p__Proteobacteria	c__Gammaproteobacteria	o__Steroidobacterales	f__Woeseiaceae	g__Woeseia		Uncultured bacterium clone ExbYyy86	Gulf of Mexico sediment	0.9919	KX173141
					ASV93	d__Bacteria	p__Proteobacteria	c__Gammaproteobacteria	o__Steroidobacterales	f__Woeseiaceae	g__Woeseia	s__uncultured_gamma	Uncultured gamma proteobacterium clone ONGS147	coastal soil	0.9784	JX240952
					ASV697	d__Bacteria	p__Proteobacteria	c__Gammaproteobacteria	o__MBMPE27	f__MBMPE27	g__MBMPE27	s__uncultured_Thioalkalivibrio	Uncultured bacterium clone D16S_85	Sundarban soil	0.9837	EU939964
					ASV674	d__Bacteria	p__Proteobacteria	c__Gammaproteobacteria	o__Chromatiales	f__Chromatiaceae	g__Candidatus_Thiobios	s__uncultured_gamma	Uncultured gamma proteobacterium partial	sediment of France	0.9973	FM242256
					ASV148	d__Bacteria	p__Proteobacteria	c__Gammaproteobacteria	o__Gammaproteobacteria_Incertae_Sedis	f__Unknown_Family	g__uncultured		Uncultured gamma proteobacterium clone VHS-B4-12	harbor sediment in Victoria Harbour	1	DQ394977
					ASV16	d__Bacteria	p__Proteobacteria	c__Gammaproteobacteria	o__Gammaproteobacteria_Incertae_Sedis	f__Unknown_Family	g__uncultured		Uncultured bacterium clone CEA_B10	bulk soil at Ceara mangrove	1	KR920996
					ASV4	d__Bacteria	p__Desulfobacterota	c__Desulfobulbia	o__Desulfobulbales	f__Desulfobulbaceae	g__uncultured	s__uncultured_Aminicenantes	Uncultured bacterium clone BWL15048	soil	1	KT460336
					ASV46	d__Bacteria	p__Desulfobacterota	c__Desulfobacteria	o__Desulfatiglandales	f__Desulfatiglandaceae	g__Desulfatiglans		Uncultured delta proteobacterium clone RII-AN068	sediments from Rodas Beach polluted with crude oil	0.9892	JQ580447
					ASV13	d__Bacteria	p__Desulfobacterota	c__Syntrophobacteria	o__Syntrophobacterales	f__uncultured	g__uncultured	s__uncultured_delta	Uncultured delta proteobacterium clone XME70	mangrove sediment	1	EF061955
					ASV247	d__Bacteria	p__Desulfobacterota	c__Desulfobacteria	o__Desulfobacterales	f__Desulfosarcinaceae	g__SEEP-SRB1		Uncultured bacterium clone CK_1C3_49	siliciclastic sedment from Thalassia sea grass bed	0.9946	EU488026
					ASV127	d__Bacteria	p__Desulfobacterota	c__Desulfobacteria	o__Desulfobacterales	f__Desulfosarcinaceae	g__SEEP-SRB1		Uncultured Desulfobacteraceae bacterium clone MS-A196	calcareous sandy sediment in Spain	1	FJ949236
					ASV3	d__Bacteria	p__Desulfobacterota	c__Desulfobacteria	o__Desulfobacterales	f__Desulfosarcinaceae	g__SEEP-SRB1		Uncultured delta proteobacterium clone OTU141	marine sediment	1	JQ217300
					ASV11	d__Bacteria	p__Desulfobacterota	c__Desulfobacteria	o__Desulfobacterales	f__Desulfosarcinaceae	g__Sva0081_sediment_group		Uncultured bacterium clone TIM_A07	bulk soil at Timonha mangrove	1	KR921342
					ASV435	d__Bacteria	p__Desulfobacterota	c__Desulfobacteria	o__Desulfobacterales	f__Desulfosarcinaceae	g__Sva0081_sediment_group		Uncultured marine bacterium clone J10-A7	marine snow sample from Northern Adriatic Sea	0.9946	KF185420
					ASV78	d__Bacteria	p__Desulfobacterota	c__Desulfobacteria	o__Desulfobacterales	f__Desulfosarcinaceae	g__Sva0081_sediment_group		Uncultured bacterium clone H21_20z-D11_0239ISNP001F_P3	sediment from marine shallow water hydrothermal system	0.9973	JN838702
					ASV286	d__Bacteria	p__Desulfobacterota	c__Desulfobacteria	o__Desulfobacterales	f__Desulfosarcinaceae	g__Sva0081_sediment_group		Uncultured bacterium clone Lc2_ML_371	Lake Charles in USA	1	FJ354469
					ASV133	d__Bacteria	p__Desulfobacterota	c__Desulfobacteria	o__Desulfobacterales	f__Desulfosarcinaceae			Uncultured bacterium clone Bact_IS_OTU285	Acid Mine Drainage contaminate sediments	0.9892	KY942480
					ASV416	d__Bacteria	p__Desulfobacterota	c__Desulfobacteria	o__Desulfobacterales	f__Desulfosarcinaceae	g__LCP-80		Uncultured bacterium partial	mangrove sediment of Shenzhen	0.9892	AM176857
					ASV8	d__Bacteria	p__Desulfobacterota	c__Desulfobacteria	o__Desulfobacterales	f__Desulfosarcinaceae	g__Desulfosarcina	s__uncultured_bacterium	Uncultured bacterium clone HSL035	mangrove soil of Sanya mangrove reserve	1	KJ604891
					ASV138	d__Bacteria	p__Desulfobacterota	c__Desulfobacteria	o__Desulfobacterales	f__Desulfosarcinaceae	g__uncultured		Uncultured bacterium clone A10 BAL T270d	marine sediments microcosms	1	JF774595
					ASV18	d__Bacteria	p__Desulfobacterota	c__Desulfobacteria	o__Desulfobacterales	f__Desulfosarcinaceae	g__uncultured		Uncultured bacterium clone BP32	Zhongyuan oil field	1	HQ190518
